# Supplementary material for: DLAB: deep learning methods for structure-based virtual screening of antibodies
Source: Bioinformatics. 2021 Sep 21;38(2):377–83. doi: 10.1093/bioinformatics/btab660 (PMC8723137; doi:10.1093/bioinformatics/btab660)
Supplement: btab660_Supplementary_Data [file btab660_supplementary_data.zip]

Archive with 16 entries (16 files):
- supplementary_figure_1.png
- supplementary_figure_10.png
- supplementary_figure_11.png
- supplementary_figure_12.png
- supplementary_figure_13.png
- supplementary_figure_2.png
- supplementary_figure_3.png
- supplementary_figure_4.png
- supplementary_figure_5.png
- supplementary_figure_6.png
- supplementary_figure_7.png
- supplementary_figure_8.png
- supplementary_figure_9.png
- Supplementary_File_1.csv
- Supplementary_File_2.csv
- supplementary_table_I.PDF
